# Supplementary material for: Turmeric Herb Extract-Incorporated Biopolymer Dressings with Beneficial Antibacterial, Antioxidant and Anti-Inflammatory Properties for Wound Healing
Source: Polymers (Basel). 2023 Feb 22;15(5):1090. doi: 10.3390/polym15051090 (PMC10007553; doi:10.3390/polym15051090)
Supplement: Supplementary file 1 [file polymers-15-01090-s001.zip]

Archive with 1 entries (1 files):
- polymers-2221042-supplementary.pdf
